# Supplementary material for: Fluctuations of continuous soil moisture evaporation under different rainfall conditions during the growing period of the non-monsoon season, the eastern Loess Plateau
Source: PeerJ. 2024 Nov 22;12:e18514. doi: 10.7717/peerj.18514 (PMC11587879; doi:10.7717/peerj.18514)
Supplement: Supplemental Information 1 [file peerj-12-18514-s001.zip]

Archive with 1 entries (1 files):
- open data.xls
